# Supplementary material for: Impact of miR-181a on SIRT1 Expression and Senescence in Hutchinson–Gilford Progeria Syndrome
Source: Diseases. 2025 Aug 4;13(8):245. doi: 10.3390/diseases13080245 (PMC12386028; doi:10.3390/diseases13080245)
Supplement: Supplementary file 1 [file diseases-13-00245-s001.zip]

Archive with 1 entries (1 files):
- diseases-3728807-supplementary.pdf
